# Supplementary material for: Lipid Production from Native Oleaginous Yeasts Isolated from Southern Chilean Soil Cultivated in Industrial Vinasse Residues
Source: Microorganisms. 2023 Oct 9;11(10):2516. doi: 10.3390/microorganisms11102516 (PMC10609240; doi:10.3390/microorganisms11102516)
Supplement: Supplementary file 1 [file microorganisms-11-02516-s001.zip]

Archive with 1 entries (1 files):
- microorganisms-2467085-supplementary file s1.pdf
